# Supplementary material for: Campylobacter Colonization and Diversity in Young Turkeys in the Context of Gastrointestinal Distress and Antimicrobial Treatment
Source: Microorganisms. 2023 Jan 19;11(2):252. doi: 10.3390/microorganisms11020252 (PMC9963665; doi:10.3390/microorganisms11020252)
Supplement: Supplementary file 1 [file microorganisms-11-00252-s001.zip]

Archive with 1 entries (1 files):
- microorganisms-2134996-supplementary.pdf
